# Supplementary material for: CD56-Negative Extranodal Natural Killer/T-Cell Lymphoma: A Retrospective Study in 443 Patients Treated by Chemotherapy With or Without Asparaginase
Source: Front Immunol. 2022 Mar 17;13:829366. doi: 10.3389/fimmu.2022.829366 (PMC8968031; doi:10.3389/fimmu.2022.829366)
Supplement: Supplementary Figure 1 — Survival analysis according to the expression status of CD56 in patients with advanced stage NKTCL. (A) Overall survival (OS); (B) Progression-free survival (PFS). [file DataSheet_1.zip]

Archive with 4 entries (4 files):
- supplemental Figure 2.pdf
- supplemental Figure 3.pdf
- supplemental Figure 4.pdf
- supplemental Figure 1.tif
